# Supplementary material for: The Inhibition of miR-144-3p on Cell Proliferation and Metastasis by Targeting TOP2A in HCMV-Positive Glioblastoma Cells
Source: Molecules. 2018 Dec 10;23(12):3259. doi: 10.3390/molecules23123259 (PMC6320803; doi:10.3390/molecules23123259)
Supplement: Supplementary file 1 [file molecules-23-03259-s001.zip]

Archive with 6 entries (5 files):
- molecules-397639-revised supplementary/
- molecules-397639-revised supplementary/Figure S1.pdf
- molecules-397639-revised supplementary/Figure S2.pdf
- molecules-397639-revised supplementary/Figure S3.pdf
- molecules-397639-revised supplementary/Figure S4.pdf
- molecules-397639-revised supplementary/Table S1.pdf
